# Supplementary material for: Identification of the Expression of TIE1 and Its Mediated Immunosuppression in Gastric Cancer
Source: J Cancer. 2024 Mar 31;15(10):2994–3009. doi: 10.7150/jca.90891 (PMC11064258; doi:10.7150/jca.90891)
Supplement: Supplementary file 1 — Supplementary figure and tables. [file jcav15p2994s1.zip]

Archive with 8 entries (7 files):
- Supplementary materials/
- Supplementary materials/Table S1.xlsx
- __MACOSX/Supplementary materials/._Table S1.xlsx
- Supplementary materials/.DS_Store
- __MACOSX/Supplementary materials/._.DS_Store
- Supplementary materials/Table S2.xlsx
- __MACOSX/Supplementary materials/._Table S2.xlsx
- Supplementary materials/supplementary figure.pdf
