# Supplementary material for: Identification of the Expression of TIE1 and Its Mediated Immunosuppression in Gastric Cancer
Source: J Cancer. 2024 Mar 31;15(10):2994–3009. doi: 10.7150/jca.90891 (PMC11064258; doi:10.7150/jca.90891)
Supplement: Supplementary file 1 — Supplementary figure and tables. [file jcav15p2994s1.zip › Supplementary materials/Table S1.xlsx]

## Sheet: Sheet1
IHC
Patients	Area	Mean	IntDen	Area%		Patients	Area	Mean	IntDen	Area%
1N	274951	0.61	167758	7.985		1T	439191	0.563	247094	12.755
1N	347696	0.587	204012	10.098		1T	339422	0.699	237242	9.858
1N	258292	0.644	166402	7.502		1T	255555	0.72	183956	7.422
1N	284140	0.625	177453	8.252		1T	303094	0.679	205892	8.803
1N	221138	0.664	146832	6.422		1T	188589	0.6	113239	5.477
2N	538563	0.626	337147	18.503		2T	324098	0.673	217963	9.413
2N	351061	0.701	246102	12.061		2T	232666	0.692	160908	6.757
2N	520632	0.62	322875	17.887		2T	243873	0.688	167730	7.083
2N	388228	0.68	263835	13.338		2T	272692	0.662	180438	7.92
2N	200773	0.634	127342	6.898		2T	230951	0.692	159848	6.707
3N	674647	0.625	421426	23.178		3T	369058	0.628	231692	12.679
3N	552215	0.623	344293	18.972		3T	206643	0.699	144341	7.099
3N	336921	0.614	206727	11.575		3T	292473	0.67	195882	10.048
3N	213500	0.639	136334	11.19		3T	200180	0.711	142310	5.814
3N	798721	0.669	534303	27.441		3T	179443	0.756	135734	5.212
4N	311282	0.686	213604	10.694		4T	414468	0.695	287968	14.239
4N	352637	0.585	206330	12.115		4T	349511	0.711	248658	12.008
4N	537828	0.627	337111	18.477		4T	592079	0.658	389819	20.341
4N	315754	0.65	205085	10.848		4T	706979	0.679	480195	24.289
4N	488075	0.576	281335	16.768		4T	398879	0.687	274158	13.704
5N	488357	0.68	332058	14.183		5T	270882	0.675	182835	9.306
5N	571460	0.666	380360	16.597		5T	450705	0.66	297613	15.484
5N	391189	0.67	262227	11.361		5T	296196	0.693	205251	10.176
5N	948534	0.608	576688	27.548		5T	472191	0.645	304583	16.222
5N	613336	0.624	382656	17.813		5T	538058	0.682	367141	18.485
6N	293558	0.696	204195	10.085		6T	470150	0.642	301621	16.152
6N	444968	0.584	259752	15.287		6T	368983	0.629	232168	12.677
6N	303905	0.609	185015	10.441		6T	287999	0.73	210224	9.894
6N	307758	0.706	217237	10.573		6T	284168	0.744	211314	9.763
6N	353995	0.584	206860	12.162		6T	417775	0.676	282533	14.353
7N	475252	0.602	286045	16.328		7T	331922	0.641	212798	11.403
7N	501098	0.647	324226	17.216		7T	484629	0.67	324556	16.65
7N	437083	0.611	266906	15.016		7T	321990	0.646	208094	11.062
7N	251722	0.62	156129	10.114		7T	509228	0.657	334447	17.495
7N	218258	0.637	139005	9.794		7T	603010	0.56	337646	20.717
8N	184043	0.605	111426	6.323		8T	478200	0.635	303661	16.429
8N	230813	0.596	137470	7.93		8T	423721	0.64	271097	14.557
8N	307940	0.615	189327	10.58		8T	447834	0.694	310915	15.386
8N	235685	0.712	167826	8.097		8T	497919	0.705	350945	17.106
8N	275448	0.705	194192	9.463		8T	417450	0.652	272132	14.342
9N	423634	0.663	280839	14.554		9T	297183	0.774	230159	10.21
9N	280903	0.568	159656	9.651		9T	399336	0.617	246557	13.719
9N	394358	0.609	240041	13.548		9T	531129	0.622	330349	18.247
9N	260712	0.573	149457	8.957		9T	413921	0.591	244754	14.221
9N	223421	0.564	126032	7.676		9T	412722	0.653	269701	14.179
10N	350422	0.7	245455	12.039		10T	349505	0.675	235963	12.008
10N	417120	0.682	284599	14.33		10T	392551	0.668	262266	13.486
10N	367686	0.645	237110	12.632		10T	546563	0.697	380832	18.778
10N	785809	0.63	494675	22.822		10T	543796	0.694	377278	18.683
10N	941034	0.675	634847	27.33		10T	299580	0.616	184423	10.292
