# Supplementary material for: Identification of the Expression of TIE1 and Its Mediated Immunosuppression in Gastric Cancer
Source: J Cancer. 2024 Mar 31;15(10):2994–3009. doi: 10.7150/jca.90891 (PMC11064258; doi:10.7150/jca.90891)
Supplement: Supplementary file 1 — Supplementary figure and tables. [file jcav15p2994s1.zip › Supplementary materials/Table S2.xlsx]

## Sheet: Sheet1
	TIE1 expression
Characteristics	High (n = 159)	Low (n = 160)	P-value
Age			0.401
≤65	74	67
>50	85	93
Gender			0.851
Female	59	61
Male	100	99
Grade			0.002
G1	5	2
G2	40	70
G3	114	88
Stage			0.006
Ⅰ	12	32
Ⅱ	58	43
Ⅲ	74	65
Ⅳ	15	20
T			0.024
T1	3	13
T2	27	37
T3	81	71
T4	48	39
N			0.282
N0	48	53
N1	44	39
N2	29	40
N3	38	28
M			0.385
M0	150	147
M1	9	13
